# Supplementary material for: Citrate Transporter Expression and Localization: The Slc13a5Flag Mouse Model
Source: Int J Mol Sci. 2025 Jul 12;26(14):6707. doi: 10.3390/ijms26146707 (PMC12294767; doi:10.3390/ijms26146707)
Supplement: Supplementary file 1 [file ijms-26-06707-s001.zip]

Archive with 1 entries (1 files):
- ijms-3682833-supplementary.pdf
